# Supplementary material for: Characterization of the Native Disulfide Isomers of the Novel χ-Conotoxin PnID: Implications for Further Increasing Conotoxin Diversity
Source: Mar Drugs. 2023 Jan 19;21(2):61. doi: 10.3390/md21020061 (PMC9964023; doi:10.3390/md21020061)
Supplement: Supplementary file 1 [file marinedrugs-21-00061-s001.zip]

Archive with 1 entries (1 files):
- marinedrugs-2150093-supplementary.pptx
